# Supplementary material for: Human Amniotic Membrane Mesenchymal Stem Cell-Synthesized PGE2 Exerts an Immunomodulatory Effect on Neutrophil Extracellular Trap in a PAD-4-Dependent Pathway through EP2 and EP4
Source: Cells. 2022 Sep 10;11(18):2831. doi: 10.3390/cells11182831 (PMC9496826; doi:10.3390/cells11182831)
Supplement: Supplementary file 1 [file cells-11-02831-s001.zip]

Archive with 1 entries (1 files):
- cells-1832656-supplementary.pdf
